# Supplementary material for: Yersinia pestis can infect the Pawlowsky glands of human body lice and be transmitted by louse bite
Source: PLoS Biol. 2024 May 21;22(5):e3002625. doi: 10.1371/journal.pbio.3002625 (PMC11108126; doi:10.1371/journal.pbio.3002625)
Supplement: S1 Data — (XLSX) [file pbio.3002625.s005.xlsx]

## Sheet: Fig 1B
Percentage of body lice still Infected at different times after their infecious blood meal (Fig. 1B)
			Direct transfer group						Delayed transfer group					Y. pestis CFU/ml in the Infectious Blood Meal
														Exp #1	430000000
	Day	Exp #1	Exp #2	Exp #3	Average	Standard Error		Exp #1	Exp #2	Exp #3	Average	Standard Error		Exp #2	580000000
	0	100 (5/5)	100 (5/5)	100 (5/5)	100	0		100 (5/5)	100 (5/5)	100 (5/5)	100	0		Exp #3	350000000
	1	100 (5/5)	20 (1/5)	100 (5/5)	73.3	26.67		40 (2/5)	83 (5/6)	100 (5/5)	74.3	17.9
	3	40 (2/5)	20 (1/5)	60 (3/5)	40	11.55		80 (4/5)	40 (2/5)	80 (4/5)	66.7	13.33
	5	40 (2/5)	60 (3/5)	20 (1/5)	40	11.55		20 (1/5)	40 (2/5)	100 (5/5)	53.3	24.04
	7	60 (3/5)	0 (0/5)	60 (3/5)	40	20		40 (2/5)	60 (3/5)	80 (4/5)	60	11.55

## Sheet: Fig 1C
Human body louse mortality data used for survival curves and log-rank analysis (Fig. 1C)
Experiment #1					Experiment #2					Experiment #3
	Uninfected	Infected groups:				Uninfected	Infected groups:				Uninfected	Infected groups:
	controls	direct transfer	delayed transfer			controls	direct transfer	delayed transfer			controls	direct transfer	delayed transfer
Day	(n = 40)	(n = 40)	(n = 40)		Day	(n = 40)	(n = 40)	(n = 40)		Day	(n = 40)	(n = 40)	(n = 40)
2	1				1	1				2	1
4	1				4	1				6	1
5	1				5	1				7	1
7	0				6	1				7	0
7	0				7	0				7	0				1 = event (dead louse)
7	0				7	0				7	0				0 = censored (surviving louse)
7	0				7	0				7	0
7	0				7	0				7	0
7	0				7	0				7	0
7	0				7	0				7	0
7	0				7	0				7	0
7	0				7	0				7	0
7	0				7	0				7	0
7	0				7	0				7	0
7	0				7	0				7	0
7	0				7	0				7	0
7	0				7	0				7	0
7	0				7	0				7	0
7	0				7	0				7	0
7	0				7	0				7	0
7	0				7	0				7	0
7	0				7	0				7	0
7	0				7	0				7	0
7	0				7	0				7	0
7	0				7	0				7	0
7	0				7	0				7	0
7	0				7	0				7	0
7	0				7	0				7	0
7	0				7	0				7	0
7	0				7	0				7	0
7	0				7	0				7	0
7	0				7	0				7	0
7	0				7	0				7	0
7	0				7	0				7	0
7	0				7	0				7	0
7	0				7	0				7	0
7	0				7	0				7	0
7	0				7	0				7	0
7	0				7	0				7	0
7	0				7	0				7	0
1		1			2		1			2		1
3		1			2		1			3		1
5		1			2		1			3		1
6		1			2		1			4		1
7		1			3		1			5		1
7		1			3		1			5		1
7		1			4		1			5		1
7		1			5		1			6		1
7		0			7		1			6		1
7		0			7		1			7		1
7		0			7		0			7		0
7		0			7		0			7		0
7		0			7		0			7		0
7		0			7		0			7		0
7		0			7		0			7		0
7		0			7		0			7		0
7		0			7		0			7		0
7		0			7		0			7		0
7		0			7		0			7		0
7		0			7		0			7		0
7		0			7		0			7		0
7		0			7		0			7		0
7		0			7		0			7		0
7		0			7		0			7		0
7		0			7		0			7		0
1		0			1		0			1		0
1		0			1		0			1		0
1		0			1		0			1		0
1		0			1		0			1		0
1		0			1		0			1		0
3		0			3		0			3		0
3		0			3		0			3		0
3		0			3		0			3		0
3		0			3		0			3		0
3		0			3		0			3		0
5		0			5		0			5		0
5		0			5		0			5		0
5		0			5		0			5		0
5		0			5		0			5		0
5		0			5		0			5		0
3			1		2			1		1			1
3			1		2			1		1			1
4			1		2			1		1			1
4			1		2			1		1			1
4			1		3			1		1			1
7			1		3			1		2			1
7			1		4			1		2			1
7			0		5			1		2			1
7			0		6			1		3			1
7			0		6			1		4			1
7			0		6			1		4			1
7			0		7			1		4			1
7			0		7			1		5			1
7			0		7			1		6			1
7			0		7			1		6			1
7			0		7			0		7			1
7			0		7			0		7			1
7			0		7			0		7			0
7			0		7			0		7			0
7			0		7			0		7			0
7			0		7			0		7			0
7			0		7			0		7			0
7			0		7			0		7			0
7			0		7			0		7			0
7			0		7			0		7			0
1			0		1			0		1			0
1			0		1			0		1			0
1			0		1			0		1			0
1			0		1			0		1			0
1			0		1			0		1			0
3			0		3			0		3			0
3			0		3			0		3			0
3			0		3			0		3			0
3			0		3			0		3			0
3			0		3			0		3			0
5			0		5			0		5			0
5			0		5			0		5			0
5			0		5			0		5			0
5			0		5			0		5			0
5			0		5			0		5			0

## Sheet: Fig 1D
Bacterial loads (CFU) in individual lice at different times after infection with Y. pestis (Fig. 1D)
	Day 0		Day 1			Day 3			Day 5			Day 7			BLD (10) =	Below limit of detection (10 CFU)
Louse #	Both		Direct	Delayed		Direct	Delayed		Direct	Delayed		Direct	Delayed
1	50100		46500	BLD (10)		BLD (10)	BLD (10)		BLD (10)	BLD (10)		BLD (10)	BLD (10)		Experiment #1
2	32200		50100	BLD (10)		BLD (10)	1400		1100	900		1900	42900		Experiment #2
3	75100		490000	50100		BLD (10)	10400000		BLD (10)	BLD (10)		4700	200000		Experiment #3
4	57200		11200000	236000		393000	9560000		700	BLD (10)		BLD (10)	BLD (10)
5	75100		2400	BLD (10)		71500	8320000		BLD (10)	BLD (10)		6600	BLD (10)
1	393000		BLD (10)	96500		BLD (10)	300		75100	BLD (10)		BLD (10)	8760000
2	168000		BLD (10)	BLD (10)		BLD (10)	2800		BLD (10)	2200000		BLD (10)	64400
3	225000		215000	500		BLD (10)	BLD (10)		132000	BLD (10)		BLD (10)	BLD (10)
4	375000		BLD (10)	1300		BLD (10)	BLD (10)		BLD (10)	800		BLD (10)	5320000
5	343000		BLD (10)	57200		161000	BLD (10)		42900	BLD (10)		BLD (10)	BLD (10)
				4580000
1	189000		60800	1120000		164000	1100		BLD (10)	7580000		2100	BLD (10)
2	383000		2300	250000		BLD (10)	BLD (10)		BLD (10)	9720000		3500	4780000
3	85800		35800	39300		4780000	50100		BLD (10)	8580000		BLD (10)	147000
4	39300		78700	7410000		7730000	4870000		BLD (10)	4900000		BLD (10)	1430000
5	204000		5160000	1980000		BLD (10)	1470000		12100000	669000		60800	9550000

## Sheet: Fig 1E
Cumulative number of Y. pestis CFU recovered from the feeding capsule blood reservoir (sum of all transmission trials over the 7 day period; Fig. 1E)
		Direct transfer group	Delayed transfer group
	Experiment #1	214516	299117
	Experiment #2	215803	290950
	Experiment #3	193069	246032

## Sheet: Fig1F
Y. pestis CFU recovered from the feeding capsule blood reservoir following each 24h feeding interval (Fig. 1F; sum of short and long transmission assays)
		Exp #1			Exp #2			Exp #3
	Day	Direct	Delayed		Direct	Delayed		Direct	Delayed
	1	45300	3150		9024	48834		531	23208
	2	855	56400		1700	402		16956	18144
	3	73000	52845		465	1002		29192	80000
	4	90000	3450		7038	4612		99165	1653
	5	1320	11748		7836	5436		2325	58527
	6	2780	156132		109056	98152		41000	20400
	7	1261	15392		80684	132512		3900	44100
	Total	214516	299117		215803	290950		193069	246032

## Sheet: Fig 1G
The percentage of days in which lice transmitted Y. pestis (during 20h access to feeding; Fig. 1G)
		Direct transfer group	Delayed transfer group
	Experiment #1	100 (7/7)	100 (7/7)
	Experiment #2	100 (7/7)	100 (7/7)
	Experiment #3	100 (7/7)	100 (7/7)

## Sheet: Fig 1H
Y. pestis CFU recovered from the feeding capsule blood reservoir after a 20h feeding period by direct- and delayed-transfer group lice at different times after infection (Fig. 1H)
				CFU Transmitted per louse						# of Lice that fed
			Direct				Delayed				Exp #1			Exp #2				Exp#3
Day		Exp #1	Exp #2	Exp #3		Exp #1	Exp #2	Exp #3
1		1132.5	225	12.6						Day	Direct	Delayed		Day	Direct	Delayed		Day	Direct	Delayed
2		25.1	48	480		90	1362.86	760		1	40			1	40			1	40
3		2147.06	15	852.941		1602.86	11.4194	666.667		2	34	35		2	35	35		2	35	30
4		3214.29	291.25	3535.71		1885.71	41.25	3809.52		3	34	35		3	31	31		3	34	27
5		47.1429	339.13	78.8889		138	195.652	86.6667		4	28	28		4	24	24		4	28	21
6		125.455	6411.76	2157.89		585	317.647	4850		5	28	25		5	23	23		5	27	18
7		59.2857	4729.41	229.412		7800	7000	2040		6	22	20		6	17	17		6	19	12
8						1176.92	25600	14700		7	21	20		7	17	14		7	17	10
										8		13		8		5		8		3
										Total CFU transmitted
										Day	Direct	Delayed		Day	Direct	Delayed		Day	Direct	Delayed
										1	45300			1	9000			1	504
										2	855	3150		2	1680	47700		2	16800	22800
										3	73000	56100		3	465	354		3	29000	18000
										4	90000	52800		4	6990	990		4	99000	80000
										5	1320	3450		5	7800	4500		5	2130	1560
										6	2760	11700		6	109000	5400		6	41000	58200
										7	1245	156000		7	80400	98000		7	3900	20400
										8		15300		8		128000		8		44100
										Limit of Detection = 1 CFU

## Sheet: Fig 1I
The percentage of days in which lice transmitted Y. pestis (during 3h access to feeding; Fig. 1I)
		Direct transfer group	Delayed transfer group
	Experiment #1	28.57 (2/7)	71.4 (5/7)
	Experiment #2	85.7 (6/7)	100 (7/7)
	Experiment #3	71.4 (5/7)	57.1 (4/7)

## Sheet: Fig 1J
Y. pestis CFU recovered from the feeding capsule blood reservoir after a 3h feeding period by direct- and delayed-transfer group lice at different times after infection (Fig. 1J)
				CFU Transmitted per louse						# of Lice that fed
			Direct				Delayed				Exp #1			Exp #2				Exp#3
Day		Exp #1	Exp #2	Exp #3		Exp #1	Exp #2	Exp #3
1		0	0.6	0.675		0	28.35	11.6571		Day	Direct	Delayed		Day	Direct	Delayed		Day	Direct	Delayed
2		0	0.645161	4.58824		8.57143	1.54839	5.33333		1	39	40		1	40	40		1	40	35
3		0	0	6		1.36364	0.413793	0		2	34	35		2	31	31		2	34	27
4		0	2.08696	6.11111		0	4.86957	5.16667		3	33	33		3	29	29		3	32	26
5		0	1.63636	8.1		1.92	1.63636	19.2353		4	28	25		4	23	23		4	27	18
6		0.952381	3.3	0		6.6	10.8571	0		5	27	25		5	22	22		5	24	17
7		0.941176	18.9	0		5.11111	451.2	0		6	21	20		6	17	14		6	17	10
										7	17	18		7	15	10		7	16	8
										Total CFU transmitted
										Day	Direct	Delayed		Day	Direct	Delayed		Day	Direct	Delayed
										1	0	0		1	24	1134		1	27	408
										2	0	300		2	20	48		2	156	144
										3	0	45		3	0	12		3	192	0
										4	0	0		4	48	112		4	165	93
										5	0	48		5	36	36		5	195	327
										6	20	132		6	56	152		6	0	0
										7	16	92		7	284	4512		7	0	0
										Limit of Detection = 1 CFU
