# Supplementary material for: Yersinia pestis can infect the Pawlowsky glands of human body lice and be transmitted by louse bite
Source: PLoS Biol. 2024 May 21;22(5):e3002625. doi: 10.1371/journal.pbio.3002625 (PMC11108126; doi:10.1371/journal.pbio.3002625)
Supplement: S2 Data — (XLSX) [file pbio.3002625.s006.xlsx]

## Sheet: Fig 2F
Percentage of lice with no bacteria detected by fluorescence microscopy (mCherry negative), with bacteria detected in gut only, or with bacteria detected in head (+/- gut) at different times after infection with Y. pestis (Fig. 2F)
		Direct Transfer Group
			mCherry Negative						Gut Only						Head infection +/- Gut						Bacteremic (mCherry detected throughout the body)
	Day		Exp #1	Exp #2	Exp #3	Average	SEM		Exp #1	Exp #2	Exp #3	Average	SEM		Exp #1	Exp #2	Exp #3	Average	SEM		Exp #1	Exp #2	Exp #3	Average	SEM
	1		92.5 (37/40)	67.5 (27/40)	81.6 (31/38)	0.805	7.236		7.5 (3/40)	32.5 (13/40)	15.8 (6/38)	0.186	7.352		0 (0/40)	0 (0/40)	2.6 (1/38)	0.009	0.8767		0 (0/40)	0 (0/40)	0 (0/38)	0	0
	2		94.3 (33/35)	80 (28/35)	87.9 (29/33)	0.874	4.132		5.7 (2/35)	20 (7/35)	9.1 (3/33)	0.116	4.312		0 (0/35)	0 (0/35)	3.0 (1/33)	0.01	1.01		0 (0/35)	0 (0/35)	0 (0/33)	0	0
	3		60.6 (20/33)	81.8 (27/33)	90.3 (28/31)	0.776	8.834		33.3 (11/33)	9.1 (3/33)	3.2 (1/31)	0.152	9.213		6.1 (2/33)	9.1 (3/33)	6.5 (2/31)	0.072	0.9517		0 (0/33)	0 (0/33)	0 (0/31)	0	0
	4		63.6 (21/33)	89.3 (25/28)	77.8 (21/27)	0.769	7.417		30.3 (10/33)	3.6 (1/28)	14.8 (4/27)	0.162	7.749		6.06 (2/33)	7.1 (2/28)	7.4 (2/27)	0.069	0.4124		0 (0/33)	0 (0/28)	0 (0/27)	0	0
	5		82.8 (24/29)	85.7 (24/28)	76 (19/25)	0.815	2.874		6.9 (2/29)	7.1 (2/28)	8 (2/25)	0.0734647	0.3339		10.3 (3/29)	7.1 (2/28)	16 (4/25)	0.112	2.59		0 (0/29)	0 (0/28)	0 (0/25)	0	0
	6		57.1 (16/28)	88 (22/25)	66.7 (14/21)	0.706	9.123		35.7 (10/28)	4 (1/25)	4.8 (1/21)	0.148	10.45		7.1 (2/28)	8 (2/25)	28.6 (6/21)	0.146	7.004		0 (0/28)	0 (0/25)	0 (0/21)	0	0
	7		65 (13/20)	50 (12/24)	70 (14/20)	0.617	6.009		30 (6/20)	29.2 (7/24)	5 (1/20)	0.214	8.199		5 (1/20)	20.8 (5/24)	25 (5/20)	0.169	6.092		0 (0/20)	0 (0/24)	0 (0/20)	0	0
		Delayed Transfer Group
			mCherry Negative						Gut Only						Head infection +/- Gut						Bacteremic (mCherry detected throughout the body)
	Day		Exp #1	Exp #2	Exp #3	Average	SEM		Exp #1	Exp #2	Exp #3	Average	SEM		Exp #1	Exp #2	Exp #3	Average	SEM		Exp #1	Exp #2	Exp #3	Average	SEM
	1		97.5 (39/40)	92.5 (37/40)	91.4 (32/35)	0.938	1.871		2.5 (1/40)	7.5 (3/40)	5.7 (2/35)	0.052	1.463		0 (0/40)	0 (0/40)	2.9 (1/35)	0.01	0.9667		0 (0/40)	0 (0/40)	0 (0/35)	0	0
	2		88.6 (31/35)	88.6 (31/35)	86.7 (26/30)	0.879	0.6333		11.4 (4/35)	11.4 (4/35)	6.7 (2/30)	0.098	1.587		0 (0/35)	0 (0/35)	6.7 (2/30)	0.022	2.233		0 (0/35)	0 (0/35)	0 (0/30)	0	0
	3		74.3 (26/35)	87.9 (29/33)	66.7(18/27)	0.763	6.203		20 (7/35)	9.1 (3/33)	3.7 (1/27)	0.109	4.795		5.7 (2/35)	3 (1/33)	22.2 (6/27)	0.103	6.172		0 (0/35)	0 (0/33)	7.4 (2/27)	0.025	2.5
	4		93.8 (30/32)	92.3 (24/26)	75 (18/24)	0.87	6.024		3.1 (1/32)	3.9 (1/26)	4.2(1/24)	0.037	0.3075		3.1 (1/32)	3.9 (1/26)	16.7 (4/24)	0.079	4.601		0 (0/32)	0 (0/26)	4.2 (1/24)	0.014	1.4
	5		96.6 (28/29)	79.2 (19/24)	66.7 (14/21)	0.808	8.664		0 (0/29)	4.2 (1/24)	4.8(1/21)	0.03	1.498		3.5 (1/29)	8.3 (2/24)	28.6 (6/21)	0.135	8.029		0 (0/29)	8.3 (2/24)	0 (0/21)	0.028	2.8
	6		72 (18/25)	85 (17/20)	80 (16/20)	0.79	3.8		24 (6/25)	10 (2/20)	0 (0/20)	0.113	7		4 (1/25)	5 (1/20)	15 (3/20)	0.078	3.5		0 (0/25)	0 (0/20)	5 (1/20)	0.017	1.7
	7		20 (5/25)	33 (6/18)	61.5 (8/13)	0.383	12.25		64 (16/25)	33.3 (6/18)	7.7 (1/13)	0.35	16.28		16 (4/25)	33.3 (6/18)	30.8 (4/13)	0.267	5.472		0 (0/25)	0 (0/18)	0 (0/13)	0	0
