# Supplementary material for: Yersinia pestis can infect the Pawlowsky glands of human body lice and be transmitted by louse bite
Source: PLoS Biol. 2024 May 21;22(5):e3002625. doi: 10.1371/journal.pbio.3002625 (PMC11108126; doi:10.1371/journal.pbio.3002625)
Supplement: S3 Data — (XLSX) [file pbio.3002625.s007.xlsx]

## Sheet: Fig 3A
Y. pestis CFU recovered from blood reservoirs fed on by lice with head infection (PG+) or with gut-only infection during short (3h) or long (20h) feeding periods six days after infection (Fig. 3A)
Exp #1		Group:		PG+				Gut only				CFU recovered per Louse
410000000		Duration:	Short (3h)		Long (20h)		Short (3h)		Long (20h)				PG+				Gut only
CFU/ml		CFU recovered:	56		3396		0		0			Short (3h)		Long (20h)		Short (3h)		Long (20h)
		Group size (n)	5		5		5		5		Exp #1	11.2		679.2		0		0
											Exp #2	24.3333		3350		0		45.6
Exp #2		CFU recovered:	146		20100		0		228		Exp #3	12.6667		483.333		0		0
140000000		Group size (n)	6		6		5		5		Exp #4	9.83333		3833.33		0		560
CFU/ml
Exp #3		CFU recovered:	76		2900		0		0
320000000		Group size (n)	6		6		6		6
CFU/ml
Exp #4		CFU recovered:	59		23000		0		3360
210000000		Group size (n)	6		6		6		6
CFU/ml
The bacteremia level in the infectious blood meal is indicated for each experiment

## Sheet: Fig 3B
Percentage of lice from the PG+ or Gut only groups that remained infected at the conclusion of the transmission assays (Fig. 3B; detectable bacteria in at least one of the anataomical structure(s) via plating)
	Post-Assay Infection Rate
		PG+ Group	Gut only Group
	Exp #1	100% (5/5)	80% (4/5)
	Exp #2	100% (6/6)	60% (3/5)
	Exp #3	100% (6/6)	66.7% (4/6)
	Exp #4	100% (6/6)	83.3% (5/6)

## Sheet: Fig 3C
Y. pestis CFU in the head and abdomen/thorax of individual lice with head (PG+) or gut-only infections (as determined by fluorescence microscopy) at the end of the transmission assays 6 days after infection (Fig. 3C)
				HEAD TITERS			ABDOMEN + THORAX TITERS
	Exp #1		Louse #	PG+	Gut only		PG+	Gut only
			1	16400	0		240000	5080000
			2	13700	0		1590000	0
			3	19100	500		1360000	1410000
			4	15500	0		10000	162000
			5	30000	0		48200	993000
	Exp #2		1	800	7280		6370	0
			2	2700	0		0	0
			3	46400	5460		4550	1250000
			4	13700	0		0	49100
			5	105000	0		38200	0
			6	10900			4110000
	Exp #3		1	880	0		4000	31300
			2	22900	0		5460	9830
			3	36000	0		1790000	0
			4	25500	0		1370000	0
			5	7640	0		12400	5460
			6	13100	0		6920	1710000
	Exp #4		1	6920	0		65900	7640
			2	4370	0		263000	498000
			3	6550	0		3280	816000
			4	8010	0		640	4000
			5	4730	0		6550	6920
			6	6190	0		240	0
