# Supplementary material for: Yersinia pestis can infect the Pawlowsky glands of human body lice and be transmitted by louse bite
Source: PLoS Biol. 2024 May 21;22(5):e3002625. doi: 10.1371/journal.pbio.3002625 (PMC11108126; doi:10.1371/journal.pbio.3002625)
Supplement: S4 Data — (XLSX) [file pbio.3002625.s008.xlsx]

## Sheet: S1A
Y. pestis CFU in feces shed by direct- and delayed-transfer group lice during a 20h feeding period at different times after infection (Fig. S1A)
		Fecal CFU/louse									# of lice that fed
		Direct				Delayed						Exp #1			Exp #2				Exp#3
Day		Exp #1	Exp #2	Exp #3		Exp #1	Exp #2	Exp #3
1		5	2.5	51.25							Day	Direct	Delayed		Day	Direct	Delayed		Day	Direct	Delayed
2		42.8571	17.1429	1100		1228.57	11.4286	266.667			1	40			1	40			1	40
3		0	870.968	6470.59		1057.14	3.22581	81.4815			2	34	35		2	35	35		2	35	30
4		0	7083.33	39.2857		5714.29	25	619.048			3	34	35		3	31	31		3	34	27
5		0	43.4783	4444.44		0	3217.39	2777.78			4	28	28		4	24	24		4	28	21
6		0	17.6471	894.737		0	47.0588	58.3333			5	28	25		5	23	23		5	27	18
7		0	2764.71	2117.65		0	2214.29	5000			6	22	20		6	17	17		6	19	12
8						384.615	0	100			7	21	20		7	17	14		7	17	10
											8		13		8		5		8		3
											Total CFU recovered from Feces
											Day	Direct	Delayed		Day	Direct	Delayed		Day	Direct	Delayed
											1	200			1	100			1	2050
											2	1500	43000		2	600	400		2	38500	8000
											3	BLD (10)	37000		3	27000	100		3	220000	2200
											4	BLD (10)	160000		4	170000	600		4	1100	13000
											5	BLD (10)	BLD (10)		5	1000	74000		5	120000	50000
											6	BLD (10)	BLD (10)		6	300	800		6	17000	700
											7	BLD (10)	BLD (10)		7	47000	31000		7	36000	50000
											8		5000		8		BLD (10)		8		300
											BLD (10) =	Below limit of detection (10 CFU)

## Sheet: S1B
Y. pestis CFU in feces shed by direct- and delayed-transfer group lice during a 3h feeding period at different times after infection (Fig. S1B)
		Fecal CFU/louse									# of lice that fed
		Direct				Delayed					Exp #1				Exp #2				Exp#3
Day		Exp #1	Exp #2	Exp #3		Exp #1	Exp #2	Exp #3
1		3.4	67.5	5		22.5	140	22.8571			Day	Direct	Delayed		Day	Direct	Delayed		Day	Direct	Delayed
2		8.82353	0	29.4118		371.429	0	11.1111			1	39	40		1	40	40		1	40	35
3		6.06061	0	21.875		1.06061	0	86.5385			2	34	35		2	31	31		2	34	27
4		0	1521.74	481.481		0	47.8261	0			3	33	33		3	29	29		3	32	26
5		0	18.1818	0		0.4	222.727	252.941			4	28	25		4	23	23		4	27	18
6		0.571429	0	41.2		0	7.14286	0			5	27	25		5	22	22		5	24	17
7		0	0	293.8		0	0	0			6	21	20		6	17	14		6	17	10
											7	17	18		7	15	10		7	16	8
											Total CFU recovered from Feces
											Day	Direct	Delayed		Day	Direct	Delayed		Day	Direct	Delayed
											1	133	900		1	2700	5600		1	200	800
											2	300	13000		2	BLD (10)	BLD (10)		2	1000	300
											3	200	35		3	BLD (10)	BLD (10)		3	700	2250
											4	BLD (10)	BLD (10)		4	35000	1100		4	13000	BLD (10)
											5	BLD (10)	10		5	400	4900		5	BLD (10)	4300
											6	12	BLD (10)		6	BLD (10)	100		6	700	BLD (10)
											7	BLD (10)	BLD (10)		7	BLD (10)	BLD (10)		7	4700	BLD (10)
											BLD (10) =	Below limit of detection (10 CFU)
