# Supplementary material for: Yersinia pestis can infect the Pawlowsky glands of human body lice and be transmitted by louse bite
Source: PLoS Biol. 2024 May 21;22(5):e3002625. doi: 10.1371/journal.pbio.3002625 (PMC11108126; doi:10.1371/journal.pbio.3002625)
Supplement: S5 Data — (XLSX) [file pbio.3002625.s009.xlsx]

## Sheet: S2A
Percentage of body lice still Infected at different times after an infectious blood meal containing Y. pestis, E. coli DH5a, or Y. pseudotuberculosis (Fig. S2A)
												Bacteremia level in infectious bloodmeal (CFU/ml)
		Y. pestis strains:										KIM6+	450000000
	Strain:	KIM6+	KIM6+ymtH188N	KIM6+ΔhmsH	CO92 CD1-	E. coli DH5α			Y. pseudotb IP32953			KIM6+ymtH188N	460000000
Day	Experiment:	#1	#1	#1	#1	#1	#2	#3	#1			KIM6+hmsH	430000000
0		100 (10/10)	100 (10/10)	100 (10/10)	100 (6/6)	100 (6/6)	100 (6/6)	100 (6/6)	100 (6/6)			CO92 CD1-	850000000
3		50 (5/10)	50 (5/10)	50 (5/10)	57.1 (4/7)	50 (3/6)	100 (7/7)	100 (7/7)	100 (7/7)			E. coli DH5α #1	510000000
7		60 (6/10)	40 (4/10)	70 (7/10)	55.5 (5/9)	85 (6/7)	71.4 (5/7)	57.1 (4/7)	100 (9/9)			E. coli DH5α #2	500000000
												E. coli DH5α #3	420000000
												Y. pseudotb IP32953	810000000

## Sheet: S2B
Bacterial load (CFU) in individual lice at different times after infection with Y. pestis, E. coli DH5a, or Y. pseudotuberculosis (Fig. S2B)
	Day 0							Day 3							Day 7
	KIM6+	KIM6+ymtH188N	KIM6+hmsH	CO92 CD1-	DH5α	Y. pstb IP32953		KIM6+	KIM6+ymtH188N	KIM6+hmsH	CO92 CD1-	DH5α	Y. pstb IP32953		KIM6+	KIM6+ymtH188N	KIM6+hmsH	CO92 CD1-	DH5α	Y. pstb IP32953
	832000	75800	153000	1180000	47200	546000		BLD(40)	BLD(40)	BLD(40)	BLD(40)	173030	30000		18600	BLD(40)	15700	BLD(40)	267000	343000
	425000	149000	127000	6490000	133000	1610000		BLD(40)	BLD(40)	BLD(40)	27200	BLD(40)	24300		57200	BLD(40)	BLD(40)	37200	4920000	3760000
	543000	669000	383000	872000	52900	1460000		BLD(40)	BLD(40)	20000	BLD(40)	24310	123000		BLD(40)	BLD(40)	11400	21500	1330000	15700
	729000	402000	488000	183000	575000	323000		10000	BLD(40)	BLD(40)	8580	BLD(40)	47200		BLD(40)	35800	320	17200	21500	10000
	280000	237000	283000	875000	42900	496000		BLD(40)	BLD(40)	BLD(40)	42900	BLD(40)	12900		BLD(40)	BLD(40)	BLD(40)	BLD(40)	BLD(40)	133000
	779000	330000	829000	339000	54300	654000		BLD(40)	15700	12900	BLD(40)	81510	41500		280	112000	200	30000	14300	123000
	204000	142000	523000					21500	7150	5720	24300		15700		75800	BLD(40)	882000	BLD(40)	21500	10000
	233000	299000	581000		31500			14300	11400	BLD(40)		58600			760	38600	75800	BLD(40)		71500
	236000	546000	313000		120000			11400	28600	2860		8580			10000	BLD(40)	BLD(40)	93000	18600	82900
	282000	405000	80100		22900			21500	18600	38600		12900			BLD(40)	880	34300		122000
					58600							2360000							827000
					113000							28600							BLD(40)
					186000							2580000							166000
												52900							323000
					160000														BLD(40)
					605000							701000
					34300							652000							196000
					32900							27200							1820000
					380000							35800							BLD(40)
					11400							132000							BLD(40)
								BLD(40) = Below limit of detection (40 CFU)				237000							333000
					Experiment #1							67200							282000
					Experiment #2														BLD(40)
					Experiment #3

## Sheet: S2C
Percentage of lice with bacteria detected in the midgut at different times after infection with Y. pestis, E. coli DH5a, or Y. pseudotuberculosis (Fig. S2C)
Day		KIM6+	KIM6+ymtH188N	KIM6+hmsH	CO92 CD1-	DH5α Exp #1	DH5α Exp #2	DH5α Exp #3	Y. pstb IP32953
3		24.4% (11/45)	12.5% (6/48)	23.8% (10/42)	20.8% (10/48)	50% (23/46)	36% (14/39)	52.2% (24/46)	36.4% (12/33)
5		82.9% (34/41)	65.9% (29/44)	70% (28/40)	27.9% (12/43)	68.3% (28/41)	42.1% (16/38)	40% (17/42)	42.9% (12/28)
7		89.2% (33/37)	75.6% (31/41)	74.3% (26/35)	24.1% (10/41)	70.4% (19/27)	59.4% (19/32)	60% (24/40)	32% (8/25)

## Sheet: S2D
Percentage of lice with bacteria detected in the Pawlowsky glands (PG+) at different times after infection with Y. pestis, E. coli DH5a, or Y. pseudotuberculosis (Fig. S2D)
Day		KIM6+	KIM6+ymtH188N	KIM6+hmsH	CO92 CD1-	DH5α Exp #1	DH5α Exp #2	DH5α Exp #3	IP32953 Y. pstb
3		0% (0/45)	0% (0/48)	0% (0/42)	0% (0/48)	0% (0/46)	0% (0/39)	0% (0/46)	18.2% (6/33)
5		2.4% (1/41)	4.6% (2/44)	7.5% (3/40)	4.7% (2/43)	0% (0/41)	0% (0/38)	0% (0/42)	10.7% (3/28)
7		5.4% (2/37)	4.9% (2/41)	8.6% (3/35)	7.3% (3/41)	0% (0/27)	0% (0/32)	0% (0/40)	12% (3/25)

## Sheet: S2E
Number of bacteria in feces shed by lice during a 20h feeding period at different times after infection with Y. pestis, E. coli DH5a, or Y. pseudotuberculosis (Fig. S2E)
	Day	KIM6+	KIM6+ymtH188N	KIM6+hmsH	CO92 CD1-	DH5α Exp #1	DH5α Exp #2	DH5α Exp #3	Y. pstb IP32953
Total CFU in Feces	3	120	200	89	48000	2200	15000	35000	11000
	5	150	200	800	0	5100	1700	87000	12000
	7	17000	0	44000	33000	35000	9000	40000	690
# Lice	3	45	48	42	48	45	39	46	33
	5	41	43	40	43	44	38	42	28
	7	37	41	35	41	33	32	40	25
Fecal CFU/louse	3	2.66667	4.16667	2.11905	1000	48.8889	384.615	760.87	333.333
	5	3.65854	4.65116	20	0	115.909	44.7368	2071.43	428.571
	7	459.459	0	1257.14	804.878	1060.61	281.25	1000	27.6

## Sheet: S2F
Bacterial CFU recovered from blood reservoirs fed on for 20h by lice infected with Y. pestis, E. coli DH5a, or Y. pseudotuberculosis (Fig. S2F)
	Day	KIM6+	KIM6+ymtH188N	KIM6+hmsH	CO92 CD1-	DH5α Exp #1	DH5α Exp #2	DH5α Exp #3	Y. pstb IP32953
Total CFU	3	1830	1100	5160	25000	0	0	0	420
	5	4560	8610	9900	48000	0	0	0	108
	7	4890	4000	3000	108	0	0	0	0
# Lice	3	45	48	42	48	45	39	46	33
	5	41	43	40	43	44	38	42	28
	7	37	41	35	41	33	32	40	25
CFU/louse	3	40.6667	22.9167	122.857	520.833	0	0	0	12.7273
	5	111.22	200.233	247.5	1116.28	0	0	0	3.85714
	7	132.162	97.561	85.7143	2.63415	0	0	0	0
