# Supplementary material for: Yersinia pestis can infect the Pawlowsky glands of human body lice and be transmitted by louse bite
Source: PLoS Biol. 2024 May 21;22(5):e3002625. doi: 10.1371/journal.pbio.3002625 (PMC11108126; doi:10.1371/journal.pbio.3002625)
Supplement: S6 Data — (XLSX) [file pbio.3002625.s010.xlsx]

## Sheet: S3A
Human body louse mortality data used for survival curves and log-rank analysis (Fig. S3A)													1 = event (dead louse)
													0 = censored (alive at end of 7 days)											Exp #1
Lice infected with:																								Exp #2
Day	Y. pestis		Day	Y. pestis		Day	Y. pestis		Day	Y. pestis		Day	E. coli		Day	E. coli		Day	E. coli		Day	Y. pseudotb		Exp #3
	KIM6+			KIM6+ymtH188N			KIM6+hmsH			CO92 CD1-			DH5α			DH5α			DH5α			IP32953
2	1		2	1		2	1		1	1		1	1		1	1		1	1		1	1
3	1		3	1		3	1		5	1		1	1		1	1		1	1		1	1
3	1		4	1		3	1		5	1		1	1		2	1		2	1		1	1
4	1		4	1		3	1		5	1		2	1		3	1		3	1		1	1
4	1		4	1		4	1		5	1		3	1		3	1		3	1		2	1
4	1		4	1		5	1		5	1		5	1		4	1		3	1		2	1
5	1		5	1		6	1		6	1		6	1		6	1		3	1		2	1
6	1		6	1		7	1		6	1		6	1		7	1		4	1		2	1
6	1		7	1		7	1		7	0		6	1		7	1		4	1		3	1
6	1		7	0		7	1		7	0		6	1		7	1		7	0		3	1
7	1		7	0		7	1		7	0		6	1		7	1		7	0		3	1
7	0		7	0		7	0		7	0		6	1		7	1		7	0		3	1
7	0		7	0		7	0		7	0		6	1		7	0		7	0		3	1
7	0		7	0		7	0		7	0		6	1		7	0		7	0		3	1
7	0		7	0		7	0		7	0		6	1		7	0		7	0		3	1
7	0		7	0		7	0		7	0		6	1		7	0		7	0		3	1
7	0		7	0		7	0		7	0		7	1		7	0		7	0		3	1
7	0		7	0		7	0		7	0		7	0		7	0		7	0		4	1
7	0		7	0		7	0		7	0		7	0		7	0		7	0		5	1
7	0		7	0		7	0		7	0		7	0		7	0		7	0		5	1
7	0		7	0		7	0		7	0		7	0		7	0		7	0		5	1
7	0		7	0		7	0		7	0		7	0		7	0		7	0		5	1
7	0		7	0		7	0		7	0		7	0		7	0		7	0		6	1
7	0		7	0		7	0		7	0		7	0		7	0		7	0		6	1
7	0		7	0		7	0		7	0		7	0		7	0		7	0		6	1
7	0		7	0		7	0		7	0		7	0		7	0		7	0		7	0
7	0		7	0		7	0		7	0		7	0		7	0		7	0		7	0
7	0		7	0		7	0		7	0		7	0		7	0		7	0		7	0
7	0		7	0		7	0		7	0		7	0		7	0		7	0		7	0
7	0		7	0		7	0		7	0		7	0		7	0		7	0		7	0
7	0		7	0		7	0		7	0		7	0		7	0		7	0		7	0
7	0		7	0		7	0		7	0		7	0		7	0		7	0		7	0
7	0		7	0		7	0		7	0		7	0		7	0		7	0		7	0
7	0		7	0		7	0		7	0		7	0		7	0		7	0		7	0
7	0		7	0		7	0		7	0		7	0		7	0		7	0		7	0
7	0		7	0		7	0		7	0		7	0		7	0		7	0		7	0
7	0		7	0		7	0		7	0		7	0		7	0		7	0		7	0
7	0		7	0		7	0		7	0		7	0		7	0		7	0		7	0
7	0		7	0		7	0		7	0		7	0		7	0		7	0		7	0
7	0		7	0		7	0		7	0		7	0		7	0		7	0		7	0
7	0		7	0		7	0		7	0		7	0		7	0		7	0		7	0
7	0		7	0		7	0		7	0		7	0		7	0		7	0		7	0
7	0		7	0		7	0		7	0		7	0		7	0		7	0		7	0
7	0		7	0		7	0		7	0		7	0		7	0		7	0		7	0
7	0		7	0		7	0		7	0		7	0			(n = 44)		7	0		7	0
7	0		7	0		7	0		7	0		7	0					7	0		7	0
7	0		7	0			(n = 46)		7	0		7	0					7	0		7	0
7	0		7	0					7	0		7	0					7	0		7	0
	(n = 48)		7	0						(n = 48)		7	0					7	0		7	0
			7	0								7	0						(n = 49)		7	0
				(n = 50)									(n = 50)									(n = 50)
